# Supplementary material for: Construction of a Phytic Acid–Silica System in Wood for Highly Efficient Flame Retardancy and Smoke Suppression
Source: Materials (Basel). 2021 Jul 27;14(15):4164. doi: 10.3390/ma14154164 (PMC8347795; doi:10.3390/ma14154164)
Supplement: Supplementary file 1 [file materials-14-04164-s001.zip]

Archive with 1 entries (1 files):
- materials-1267660-supplementary.pdf
